# Supplementary material for: ﻿First record of the genus Camptotheca (Nyssaceae) in Vietnam and the lectotypification of C.acuminata
Source: PhytoKeys. 2023 Nov 15;235:129–36. doi: 10.3897/phytokeys.235.113267 (PMC10696599; doi:10.3897/phytokeys.235.113267)
Supplement: XML Treatment for Camptotheca acuminata [file phytokeys.235.113267-treatment1.xml]

<!DOCTYPE tp:taxon-treatment
  PUBLIC "-//TaxonX//DTD Taxonomic Treatment Publishing DTD v0 20100105//EN" "tax-treatment-NSO.dtd">
<tp:taxon-treatment xmlns:tp="http://www.plazi.org/taxpub"><tp:treatment-meta><kwd-group><label>Taxon classification</label><kwd>
              <named-content content-type="kingdom">Plantae</named-content>
            </kwd><kwd>
              <named-content content-type="order">Cornales</named-content>
            </kwd><kwd>
              <named-content content-type="family">Nyssaceae</named-content>
            </kwd></kwd-group><mixed-citation publication-type="journal"><person-group><name><surname>Zhu</surname><given-names>Zhen-Hua</given-names></name><name><surname>Trinh</surname><given-names>Ngoc Bon</given-names></name><name><surname>Hoang</surname><given-names>Thanh Son</given-names></name><name><surname>Li</surname><given-names>Bo</given-names></name></person-group><article-title>﻿First record of the genus <italic><tp:taxon-name><tp:taxon-name-part taxon-name-part-type="genus" reg="Camptotheca">Camptotheca</tp:taxon-name-part></tp:taxon-name></italic> (<tp:taxon-name><tp:taxon-name-part taxon-name-part-type="family">Nyssaceae</tp:taxon-name-part></tp:taxon-name>) in Vietnam and the lectotypification of <tp:taxon-name><tp:taxon-name-part taxon-name-part-type="genus" reg="Camptotheca">C.</tp:taxon-name-part><tp:taxon-name-part taxon-name-part-type="species" reg="acuminata">acuminata</tp:taxon-name-part></tp:taxon-name></article-title><source>PhytoKeys</source><day>15</day><month>11</month><year>2023</year><volume>235</volume><fpage>129</fpage><lpage>136</lpage><pub-id pub-id-type="doi">10.3897/phytokeys.235.113267</pub-id></mixed-citation></tp:treatment-meta><tp:nomenclature><label>﻿</label><tp:taxon-name>
            <object-id xmlns:xlink="http://www.w3.org/1999/xlink" content-type="arpha" xlink:type="simple">76D7818A-B80D-5F67-A294-DB7C8E11E124</object-id>
            <tp:taxon-name-part taxon-name-part-type="genus" reg="Camptotheca">Camptotheca</tp:taxon-name-part>
            <tp:taxon-name-part taxon-name-part-type="species" reg="acuminata">acuminata</tp:taxon-name-part>
          </tp:taxon-name><tp:taxon-authority>Decaisne Bull. Soc. Bot. France. 20: 157 (1873).</tp:taxon-authority></tp:nomenclature><tp:treatment-sec sec-type="Lectotype" id="SECID0EECAE"><title>Lectotype.</title><p>(designated here):—China. Kiang-si (Jiangxi Province): Vallée du Ly-Chan (Lushan Mountain), 1868, <italic>A.David 866</italic> (lectotype P00545522! [image available at <ext-link xmlns:xlink="http://www.w3.org/1999/xlink" xlink:href="http://coldb.mnhn.fr/catalognumber/mnhn/p/p00545522" ext-link-type="uri" xlink:type="simple">http://coldb.mnhn.fr/catalognumber/mnhn/p/p00545522</ext-link>]; isolectotypes: K000704811! [image available at <ext-link xmlns:xlink="http://www.w3.org/1999/xlink" xlink:href="https://plants.jstor.org/stable/10.5555/al.ap.specimen.k000704811" ext-link-type="uri" xlink:type="simple">https://plants.jstor.org/stable/10.5555/al.ap.specimen.k000704811</ext-link>] P00545523! [image available at <ext-link xmlns:xlink="http://www.w3.org/1999/xlink" xlink:href="http://coldb.mnhn.fr/catalognumber/mnhn/p/p00545523" ext-link-type="uri" xlink:type="simple">http://coldb.mnhn.fr/catalognumber/mnhn/p/p00545523</ext-link>], P00545524! [image available at <ext-link xmlns:xlink="http://www.w3.org/1999/xlink" xlink:href="http://coldb.mnhn.fr/catalognumber/mnhn/p/p00545524" ext-link-type="uri" xlink:type="simple">http://coldb.mnhn.fr/catalognumber/mnhn/p/p00545524</ext-link>], P00545525! [image available at <ext-link xmlns:xlink="http://www.w3.org/1999/xlink" xlink:href="http://coldb.mnhn.fr/catalognumber/mnhn/p/p00545525" ext-link-type="uri" xlink:type="simple">http://coldb.mnhn.fr/catalognumber/mnhn/p/p00545525</ext-link>]).</p></tp:treatment-sec><tp:treatment-sec sec-type="description" id="SECID0EFDAE"><title>Description.</title><p>Trees deciduous, to 20 m high; bark light gray, deeply furrowed; young branchlets cylindrical, purplish, with gray pubescence, villous; old branchlets glabrous, sparse round or oval lenticels. Leaves alternative; petiole 1.5–3 cm, flat or slightly grooved above, round below, puberulent when young, and almost glabrous mature, blackish when dry; leaf blade papery, 12–28 × 6–12 cm, oblong-ovate, oblong-elliptic or orbicular, base subrounded, margin entire, apex acute, slightly pubescent and pale green adaxially, greenish and lucid abaxially; pinnate veins both surfaces sparsely pubescent, midrib prominent both surfaces, lateral veins (4–)8–11(–15) pairs, slightly prominent adaxially or slightly prominent only near base abaxially. Inflorescence head, terminal or axillary, 1.5–2 in diam.; peduncle 4–6 cm, cylindrical, puberulent when young, then glabrous. Flowers polygamous; bracts 3, triangular, 2.5–3 mm, both surfaces pubescent; calyx cup-shaped, shallowly 5 lobed; lobes toothed; petals 5, caducous, light green, ca. 2 mm; disk conspicuous; stamens 10, outer 5 longer than, glabrous; filaments slender; anthers tetradymous; style ca. 4 mm, glabrous; stigmas 2. Fruit thinly winged, clustered in a globose head, green when young, yellowish brown after drying, 2.5–3.5 cm × 5–7 mm. Seed 1. Cotyledons lanceolate, 2–4× ca. 1 cm, pinniveined, with 6–8 lateral veins on each side.</p></tp:treatment-sec><tp:treatment-sec sec-type="Illustrations" id="SECID0EKDAE"><title>Illustrations.</title><p><xref ref-type="bibr" rid="B6">Fang and Su (1981</xref>: 316, fig. 120: 1–7); <xref ref-type="bibr" rid="B36">Yu (1993</xref>: 277, fig. 4: 351); <xref ref-type="bibr" rid="B14">Li (1997</xref>: 351–352, fig. 1–2); <xref ref-type="bibr" rid="B32">Wu et al. (2007</xref>: 322, fig. 322: 1–3).</p></tp:treatment-sec><tp:treatment-sec sec-type="phenology" id="SECID0EAEAE"><title>Phenology.</title><p>Flower: May-July, fruit: September.</p></tp:treatment-sec><tp:treatment-sec sec-type="distribution" id="SECID0EFEAE"><title>Distribution and habitat.</title><p><italic><tp:taxon-name><tp:taxon-name-part taxon-name-part-type="genus" reg="Camptotheca">Camptotheca</tp:taxon-name-part><tp:taxon-name-part taxon-name-part-type="species" reg="acuminata">acuminata</tp:taxon-name-part></tp:taxon-name></italic> is widely distributed in southern China provinces (Fujian, Guangdong, Guangxi, Guizhou, Hubei, Hunan, Jiangsu, Jiangxi, Sichuan, Yunnan, Zhejiang), and always grows near riverbanks and forest margins below alt. 1000 m. The newly discovered population of <italic><tp:taxon-name><tp:taxon-name-part taxon-name-part-type="genus" reg="Camptotheca">C.</tp:taxon-name-part><tp:taxon-name-part taxon-name-part-type="species" reg="acuminata">acuminata</tp:taxon-name-part></tp:taxon-name></italic> is located in northern Vietnam and near the China-Vietnam borders (Fig. <xref ref-type="fig" rid="F2">2</xref>).</p><fig id="F2" position="float" orientation="portrait"><object-id xmlns:xlink="http://www.w3.org/1999/xlink" content-type="doi" xlink:type="simple">10.3897/phytokeys.235.113267.figure2</object-id><object-id xmlns:xlink="http://www.w3.org/1999/xlink" content-type="arpha" xlink:type="simple">699A6894-8281-5ED2-A2B3-691F334F6A9A</object-id><label>Figure 2.</label><caption><p>Distribution of <italic><tp:taxon-name><tp:taxon-name-part taxon-name-part-type="genus" reg="Camptotheca">Camptotheca</tp:taxon-name-part><tp:taxon-name-part taxon-name-part-type="species" reg="acuminata">acuminata</tp:taxon-name-part></tp:taxon-name></italic> in China (green stars) and Vietnam (blue circle).</p></caption><graphic xmlns:xlink="http://www.w3.org/1999/xlink" xlink:href="phytokeys-235-129_article-113267__-g002.jpg" position="float" orientation="portrait" xlink:type="simple" id="oo_936534.jpg"><uri content-type="original_file" xlink:type="simple">https://binary.pensoft.net/fig/936534</uri></graphic></fig></tp:treatment-sec><tp:treatment-sec sec-type="material" id="SECID0E4FAE"><title>Additional specimens examined.</title><p>China, Fujian Province: Xiamen City, Siming District, Wanshi Botanical Garden, roadside, elev. 56 m, <named-content xmlns:xlink="http://www.w3.org/1999/xlink" content-type="dwc:verbatimCoordinates" xlink:type="simple"><named-content content-type="geo-json" specific-use="{&#34;type&#34;:&#34;Point&#34;,&#34;coordinates&#34;:[118.093917,24.455611]}" id="NCID0EGGAE" xlink:type="simple">24°27'20.2"N, 118°5'38.1"E</named-content></named-content>, 24 June 2020, fr. <italic>T.Wang 402</italic> (AU!); Hubei Province: Xiaogan City, Dawu County, elev. 445 m, <named-content xmlns:xlink="http://www.w3.org/1999/xlink" content-type="dwc:verbatimCoordinates" xlink:type="simple"><named-content content-type="geo-json" specific-use="{&#34;type&#34;:&#34;Point&#34;,&#34;coordinates&#34;:[114.319139,31.718278]}" id="NCID0EQGAE" xlink:type="simple">31°43'5.8"N, 114°19'8.9"E</named-content></named-content>, 03 Nov. 2020, fr. <italic>C.Dai DC78</italic> (HIB!); Sichuan Province: Leshan City, E’bian Yi Autonomous County, roadsides under forests, elev. 961 m, <named-content xmlns:xlink="http://www.w3.org/1999/xlink" content-type="dwc:verbatimCoordinates" xlink:type="simple"><named-content content-type="geo-json" specific-use="{&#34;type&#34;:&#34;Point&#34;,&#34;coordinates&#34;:[103.282222,29.314722]}" id="NCID0E1GAE" xlink:type="simple">29°18'53"N, 103°16'56"E</named-content></named-content>, 25 Nov. 2017, fr. <italic>X.J.Li LiXJ830</italic> (KUN!); Anhui Province: Xuancheng City, Jingde County, Hui River Protection Area, riversides, elev. 169 m, <named-content xmlns:xlink="http://www.w3.org/1999/xlink" content-type="dwc:verbatimCoordinates" xlink:type="simple"><named-content content-type="geo-json" specific-use="{&#34;type&#34;:&#34;Point&#34;,&#34;coordinates&#34;:[118.382000,30.377000]}" id="NCID0EEHAE" xlink:type="simple">30°22'37.2"N, 118°22'55.2"E</named-content></named-content>, 18 Oct. 2016, fr. <italic>W.Zhang and H.F.Wang ANUB02040</italic> (ANUB!); Guizhou Province: Bijie City, Zhijin County, Qimo Town, Sanjiashan Village, broadleaf forests, elev. 1324 m, <named-content xmlns:xlink="http://www.w3.org/1999/xlink" content-type="dwc:verbatimCoordinates" xlink:type="simple"><named-content content-type="geo-json" specific-use="{&#34;type&#34;:&#34;Point&#34;,&#34;coordinates&#34;:[105.782889,26.698667]}" id="NCID0EOHAE" xlink:type="simple">26°41'55.2"N, 105°46'58.4"E</named-content></named-content>, 07 Aug. 2015, fr. <italic>L.Chen 522425150807009LY</italic> (GZTM!); Jiangxi Province: Ganzhou City, Xinfeng County, Jinpen Mountain, valley, elev. 375 m, <named-content xmlns:xlink="http://www.w3.org/1999/xlink" content-type="dwc:verbatimCoordinates" xlink:type="simple"><named-content content-type="geo-json" specific-use="{&#34;type&#34;:&#34;Point&#34;,&#34;coordinates&#34;:[115.212222,25.225556]}" id="NCID0EYHAE" xlink:type="simple">25°13'32"N, 115°12'44"E</named-content></named-content>, 03 Oct. 2014, fr. <italic>R.P.Kuang LXP03-04734</italic> (HNNU!); Hunan Province: Xiangxi Autonomous Prefecture, Baojing County, Fuxing Town, elev. 397 m, <named-content xmlns:xlink="http://www.w3.org/1999/xlink" content-type="dwc:verbatimCoordinates" xlink:type="simple"><named-content content-type="geo-json" specific-use="{&#34;type&#34;:&#34;Point&#34;,&#34;coordinates&#34;:[109.749611,28.648306]}" id="NCID0ECIAE" xlink:type="simple">28°38'53.9"N, 109°44'58.6"E</named-content></named-content>, 12 Aug. 2012, fr. <italic>X.J.Su and H.B.Liu 433125D00090811017</italic> (JIU!). Vietnam. Lai Chau Province: Phong Tho District, Pa Ve Su commune, Mu Sang, Vang Ma Chai, in forests, elev. 1150 m, <named-content xmlns:xlink="http://www.w3.org/1999/xlink" content-type="dwc:verbatimCoordinates" xlink:type="simple"><named-content content-type="geo-json" specific-use="{&#34;type&#34;:&#34;Point&#34;,&#34;coordinates&#34;:[103.258211,22.660689]}" id="NCID0EMIAE" xlink:type="simple">22°39'38.48"N, 103°15'29.56"E</named-content></named-content>, 11 June 2023, fr. <italic>T.S.Hoang 22039</italic> (<abbrev xmlns:xlink="http://www.w3.org/1999/xlink" xlink:title="Vietnamese Academy of Forest Sciences" id="ABBRID0ETIAE" xlink:type="simple">VAFS</abbrev>).</p></tp:treatment-sec><tp:treatment-sec sec-type="notes" id="SECID0EXIAE"><title>Note.</title><p>In the protologue of <italic><tp:taxon-name><tp:taxon-name-part taxon-name-part-type="genus" reg="Camptotheca">Camptotheca</tp:taxon-name-part><tp:taxon-name-part taxon-name-part-type="species" reg="acuminata">acuminata</tp:taxon-name-part></tp:taxon-name></italic>, <xref ref-type="bibr" rid="B4">Decaisne (1873)</xref> noted its type locality as “Thibet orientale, prov. Moupin, Ly-chan valley” which was proved to be erroneous according to the examination of David’s original collection labels (<xref ref-type="bibr" rid="B9">Franchet 1884</xref>). In fact, the type gathering (<italic>A.David 866</italic>) was collected by Father Armand David in 1868 from Lushan Mountain of Jiangxi Province, eastern China (<xref ref-type="bibr" rid="B9">Franchet 1884</xref>). When tracing the gathering, we sorted out four separate specimens held at the Muséum National d’Histoire Naturelle (P) and one deposited in the herbarium of Royal Botanic Gardens, Kew (K), and confirmed that not a single specimen has been designated as the type. Thus, we here propose the best preserved one simultaneously having flowers and fruits (barcode no. P00545522) as the lectotype of <italic><tp:taxon-name><tp:taxon-name-part taxon-name-part-type="genus" reg="Camptotheca">C.</tp:taxon-name-part><tp:taxon-name-part taxon-name-part-type="species" reg="acuminata">acuminata</tp:taxon-name-part></tp:taxon-name></italic> in accordance with the Article 9.3 of the International Code of Nomenclature for algae, fungi, and plants (Shenzhen Code) (<xref ref-type="bibr" rid="B28">Turland et al. 2018</xref>).</p><p>In Vietnam, only one genus of <tp:taxon-name><tp:taxon-name-part taxon-name-part-type="family">Nyssaceae</tp:taxon-name-part></tp:taxon-name> was previously recorded, i.e., <italic><tp:taxon-name><tp:taxon-name-part taxon-name-part-type="genus" reg="Nyssa">Nyssa</tp:taxon-name-part></tp:taxon-name></italic> L. As currently known, five species of the genus have been discovered in the country (<xref ref-type="bibr" rid="B7">Fang et al. 1983</xref>; <xref ref-type="bibr" rid="B20">Qin and Chamlong 2007</xref>; <xref ref-type="bibr" rid="B25">Tan and Deng 2016</xref>; <xref ref-type="bibr" rid="B24">Tagane et al. 2020</xref>), viz., <italic><tp:taxon-name><tp:taxon-name-part taxon-name-part-type="genus" reg="Nyssa">Nyssa</tp:taxon-name-part><tp:taxon-name-part taxon-name-part-type="species" reg="javanica">javanica</tp:taxon-name-part></tp:taxon-name></italic> (Blume) Wangerin, <italic><tp:taxon-name><tp:taxon-name-part taxon-name-part-type="genus" reg="Nyssa">Nyssa</tp:taxon-name-part><tp:taxon-name-part taxon-name-part-type="species" reg="sinensis">sinensis</tp:taxon-name-part></tp:taxon-name></italic> Oliv., <italic><tp:taxon-name><tp:taxon-name-part taxon-name-part-type="genus" reg="Nyssa">Nyssa</tp:taxon-name-part><tp:taxon-name-part taxon-name-part-type="species" reg="bifida">bifida</tp:taxon-name-part></tp:taxon-name></italic> Craib, <italic><tp:taxon-name><tp:taxon-name-part taxon-name-part-type="genus" reg="Nyssa">Nyssa</tp:taxon-name-part><tp:taxon-name-part taxon-name-part-type="species" reg="bidoupensis">bidoupensis</tp:taxon-name-part></tp:taxon-name></italic> Tagane &amp; Yahara and <italic><tp:taxon-name><tp:taxon-name-part taxon-name-part-type="genus" reg="Nyssa">Nyssa</tp:taxon-name-part><tp:taxon-name-part taxon-name-part-type="species" reg="hongiaoensis">hongiaoensis</tp:taxon-name-part></tp:taxon-name></italic> Tagane &amp; Komada. With the supplement of <italic><tp:taxon-name><tp:taxon-name-part taxon-name-part-type="genus" reg="Camptotheca">Camptotheca</tp:taxon-name-part></tp:taxon-name></italic> and <italic><tp:taxon-name><tp:taxon-name-part taxon-name-part-type="genus" reg="Camptotheca">C.</tp:taxon-name-part><tp:taxon-name-part taxon-name-part-type="species" reg="acuminata">acuminata</tp:taxon-name-part></tp:taxon-name></italic> to the Vietnamese flora, the <tp:taxon-name><tp:taxon-name-part taxon-name-part-type="family">Nyssaceae</tp:taxon-name-part></tp:taxon-name> is now represented by two genera and six species. Thus, a key to all species of <tp:taxon-name><tp:taxon-name-part taxon-name-part-type="family">Nyssaceae</tp:taxon-name-part></tp:taxon-name> in Vietnam is provided below.</p></tp:treatment-sec><ref-list><ref id="B6"><mixed-citation xmlns:xlink="http://www.w3.org/1999/xlink" xlink:type="simple"><person-group><name name-style="western"><surname>Fang</surname><given-names>WP</given-names></name><name name-style="western"><surname>Su</surname><given-names>HY</given-names></name></person-group> (<year>1981</year>) <article-title><tp:taxon-name><tp:taxon-name-part taxon-name-part-type="family">Nyssaceae</tp:taxon-name-part></tp:taxon-name>.</article-title> In: <person-group><name name-style="western"><surname>Fang</surname><given-names>WP</given-names></name></person-group> (<role>Ed.</role>) <issue-title>Flora Sichuanica.</issue-title><source>(<tp:taxon-name><tp:taxon-name-part taxon-name-part-type="phylum">Spermatophyta</tp:taxon-name-part></tp:taxon-name>), Tumes. 1. Sichuan Propel’S Publishing House, Chengdu</source>, <fpage>312</fpage>–<lpage>316</lpage>.</mixed-citation></ref><ref id="B36"><mixed-citation xmlns:xlink="http://www.w3.org/1999/xlink" xlink:type="simple"><person-group><name name-style="western"><surname>Yu</surname><given-names>LL</given-names></name></person-group> (<year>1993</year>) <article-title><tp:taxon-name><tp:taxon-name-part taxon-name-part-type="family">Nyssaceae</tp:taxon-name-part></tp:taxon-name>.</article-title> In: <person-group><name name-style="western"><surname>Qiu</surname><given-names>BL</given-names></name></person-group> (<role>Ed.</role>) <issue-title>Flora of Zhejiang.</issue-title><source><tp:taxon-name><tp:taxon-name-part taxon-name-part-type="family">Aquifoliaceae</tp:taxon-name-part></tp:taxon-name> through <tp:taxon-name><tp:taxon-name-part taxon-name-part-type="family">Cornaceae</tp:taxon-name-part></tp:taxon-name>, Vol. 4. Zhejiang Science and Technology Press, Zhejiang</source>, <fpage>276</fpage>–<lpage>278</lpage>.</mixed-citation></ref><ref id="B14"><mixed-citation xmlns:xlink="http://www.w3.org/1999/xlink" xlink:type="simple"><person-group><name name-style="western"><surname>Li</surname><given-names>SY</given-names></name></person-group> (<year>1997</year>) <article-title><italic><tp:taxon-name><tp:taxon-name-part taxon-name-part-type="genus">Camptotheca</tp:taxon-name-part><tp:taxon-name-part taxon-name-part-type="species">lowreyana</tp:taxon-name-part></tp:taxon-name></italic> a new species of anti-cancer happytrees.</article-title><source>Bulletin of Botanical Research</source><volume>17</volume>(<issue>3</issue>): <fpage>348</fpage>–<lpage>353</lpage>.</mixed-citation></ref><ref id="B32"><mixed-citation xmlns:xlink="http://www.w3.org/1999/xlink" xlink:type="simple"><person-group><name name-style="western"><surname>Wu</surname><given-names>ZY</given-names></name><name name-style="western"><surname>Peter</surname><given-names>HR</given-names></name><name name-style="western"><surname>Hong</surname><given-names>DY</given-names></name></person-group> (<year>2007</year>) <source><italic><tp:taxon-name><tp:taxon-name-part taxon-name-part-type="genus">Camptotheca</tp:taxon-name-part></tp:taxon-name></italic>. In: Wu ZY, Peter HR (Eds) Flora of China Illustrations. <tp:taxon-name><tp:taxon-name-part taxon-name-part-type="family">Clusiaceae</tp:taxon-name-part></tp:taxon-name> through <tp:taxon-name><tp:taxon-name-part taxon-name-part-type="family">Araliaceae</tp:taxon-name-part></tp:taxon-name>, Vol. 13.</source><publisher-name>Science Press</publisher-name>, <publisher-loc>Beijing &amp; Missouri Botanical Garden Press, St. Louis</publisher-loc>, <size units="page">322 pp</size>.</mixed-citation></ref><ref id="B4"><mixed-citation xmlns:xlink="http://www.w3.org/1999/xlink" xlink:type="simple"><person-group><name name-style="western"><surname>Decaisne</surname><given-names>MJ</given-names></name></person-group> (<year>1873</year>) <article-title>Caractères et descriptions de trois genres nouveaux de plantes recueillies en Chine par M. L’Abbé A. David.</article-title><source>Bulletin de la Société Botanique de France</source><volume>20</volume>(<issue>5</issue>): <fpage>155</fpage>–<lpage>160</lpage>. <ext-link xlink:href="10.1080/00378941.1873.10825497" ext-link-type="doi" xlink:type="simple">https://doi.org/10.1080/00378941.1873.10825497</ext-link></mixed-citation></ref><ref id="B9"><mixed-citation xmlns:xlink="http://www.w3.org/1999/xlink" xlink:type="simple"><person-group><name name-style="western"><surname>Franchet</surname><given-names>MA</given-names></name></person-group> (<year>1884</year>) <source><tp:taxon-name><tp:taxon-name-part taxon-name-part-type="kingdom">Plantae</tp:taxon-name-part></tp:taxon-name><tp:taxon-name><tp:taxon-name-part taxon-name-part-type="subfamily">Davidianae</tp:taxon-name-part></tp:taxon-name> ex Sinarum imperio. G.</source><publisher-name>Masson Editeur</publisher-name>, <publisher-loc>Paris</publisher-loc>, <size units="page">514 pp</size>.</mixed-citation></ref><ref id="B28"><mixed-citation xmlns:xlink="http://www.w3.org/1999/xlink" xlink:type="simple"><person-group><name name-style="western"><surname>Turland</surname><given-names>NJ</given-names></name><name name-style="western"><surname>Wiersema</surname><given-names>JH</given-names></name><name name-style="western"><surname>Barrie</surname><given-names>FR</given-names></name><name name-style="western"><surname>Greuter</surname><given-names>W</given-names></name><name name-style="western"><surname>Hawksworth</surname><given-names>DL</given-names></name><name name-style="western"><surname>Herendeen</surname><given-names>PS</given-names></name><name name-style="western"><surname>Knapp</surname><given-names>S</given-names></name><name name-style="western"><surname>Kusber</surname><given-names>WH</given-names></name><name name-style="western"><surname>Li</surname><given-names>DZ</given-names></name><name name-style="western"><surname>Marhold</surname><given-names>K</given-names></name><name name-style="western"><surname>May</surname><given-names>TW</given-names></name><name name-style="western"><surname>McNeill</surname><given-names>J</given-names></name><name name-style="western"><surname>Monro</surname><given-names>AM</given-names></name><name name-style="western"><surname>Prado</surname><given-names>J</given-names></name><name name-style="western"><surname>Price</surname><given-names>MJ</given-names></name><name name-style="western"><surname>Smith</surname><given-names>GF</given-names></name></person-group> (<year>2018</year>) International Code of Nomenclature for algae, fungi, and plants (Shenzhen Code) adopted by the Nineteenth International Botanical Congress Shenzhen, China, July 2017. Regnum Vegetabile 159. Glashütten: Koeltz Botanical Books. <ext-link xlink:href="10.12705/Code.2018" ext-link-type="doi" xlink:type="simple">https://doi.org/10.12705/Code.2018</ext-link></mixed-citation></ref><ref id="B7"><mixed-citation xmlns:xlink="http://www.w3.org/1999/xlink" xlink:type="simple"><person-group><name name-style="western"><surname>Fang</surname><given-names>WP</given-names></name><name name-style="western"><surname>Soong</surname><given-names>TP</given-names></name><name name-style="western"><surname>Su</surname><given-names>HY</given-names></name></person-group> (<year>1983</year>) <article-title><tp:taxon-name><tp:taxon-name-part taxon-name-part-type="family">Nyssaceae</tp:taxon-name-part></tp:taxon-name>.</article-title> In: <person-group><name name-style="western"><surname>Fang</surname><given-names>WP</given-names></name><name name-style="western"><surname>Chang</surname><given-names>CY</given-names></name></person-group> (<role>Eds</role>) <issue-title>Flora Reipublicae Popularis Sinicae.</issue-title><source>Vol. 52 (2). Science Press, Beijing</source>, <fpage>144</fpage>–<lpage>159</lpage>.</mixed-citation></ref><ref id="B20"><mixed-citation xmlns:xlink="http://www.w3.org/1999/xlink" xlink:type="simple"><person-group><name name-style="western"><surname>Qin</surname><given-names>H</given-names></name><name name-style="western"><surname>Chamlong</surname><given-names>P</given-names></name></person-group> (<year>2007</year>) <article-title><tp:taxon-name><tp:taxon-name-part taxon-name-part-type="family">Nyssaceae</tp:taxon-name-part></tp:taxon-name>.</article-title> In: <person-group><name name-style="western"><surname>Wu</surname><given-names>CY</given-names></name><name name-style="western"><surname>Peter</surname><given-names>HR</given-names></name></person-group> (<role>Eds</role>) <issue-title>Flora of China.</issue-title><source>Vol. 13. Science Press, Beijing &amp; Missouri Botanical Garden Press, St. Louis</source>, <fpage>300</fpage>–<lpage>303</lpage>.</mixed-citation></ref><ref id="B25"><mixed-citation xmlns:xlink="http://www.w3.org/1999/xlink" xlink:type="simple"><person-group><name name-style="western"><surname>Tan</surname><given-names>YH</given-names></name><name name-style="western"><surname>Deng</surname><given-names>YF</given-names></name></person-group> (<year>2016</year>) <article-title>The identity of <italic><tp:taxon-name><tp:taxon-name-part taxon-name-part-type="genus">Nyssa</tp:taxon-name-part><tp:taxon-name-part taxon-name-part-type="species">yunnanensis</tp:taxon-name-part></tp:taxon-name></italic> (<tp:taxon-name><tp:taxon-name-part taxon-name-part-type="family">Cornaceae</tp:taxon-name-part></tp:taxon-name>).</article-title><source>Phytotaxa</source><volume>252</volume>(<issue>4</issue>): <fpage>293</fpage>–<lpage>297</lpage>. <ext-link xlink:href="10.11646/phytotaxa.252.4.7" ext-link-type="doi" xlink:type="simple">https://doi.org/10.11646/phytotaxa.252.4.7</ext-link></mixed-citation></ref><ref id="B24"><mixed-citation xmlns:xlink="http://www.w3.org/1999/xlink" xlink:type="simple"><person-group><name name-style="western"><surname>Tagane</surname><given-names>S</given-names></name><name name-style="western"><surname>Ngoc</surname><given-names>NV</given-names></name><name name-style="western"><surname>Binh</surname><given-names>HT</given-names></name><name name-style="western"><surname>Nagahama</surname><given-names>A</given-names></name><name name-style="western"><surname>Zhang</surname><given-names>M</given-names></name><name name-style="western"><surname>Cuong</surname><given-names>TQ</given-names></name><name name-style="western"><surname>Son</surname><given-names>LV</given-names></name><name name-style="western"><surname>Dang</surname><given-names>VS</given-names></name><name name-style="western"><surname>Toyama</surname><given-names>H</given-names></name><name name-style="western"><surname>Komada</surname><given-names>N</given-names></name><name name-style="western"><surname>Nagamasu</surname><given-names>H</given-names></name><name name-style="western"><surname>Yahara</surname><given-names>T</given-names></name></person-group> (<year>2020</year>) <article-title>Fifteen new species of angiosperms from Bidoup-Nui Ba National Park, Southern Highlands of Vietnam.</article-title><source>Acta Phytotaxonomica et Geobotanica</source><volume>71</volume>(<issue>3</issue>): <fpage>201</fpage>–<lpage>229</lpage>.</mixed-citation></ref></ref-list></tp:taxon-treatment>
